# Supplementary material for: Ethyl Gallate Isolated from Castanopsis cuspidata var. sieboldii Branches Inhibits Melanogenesis and Promotes Autophagy in B16F10 Cells
Source: Antioxidants (Basel). 2023 Jan 25;12(2):269. doi: 10.3390/antiox12020269 (PMC9952331; doi:10.3390/antiox12020269)
Supplement: Supplementary file 1 [file antioxidants-12-00269-s001.zip]

Archive with 1 entries (1 files):
- antioxidants-2184836-supplementary.pdf
